# Supplementary material for: Association between self-perception of aging, view of cancer and health of older patients in oncology: a one-year longitudinal study
Source: BMC Cancer. 2017 Sep 2;17:614. doi: 10.1186/s12885-017-3607-8 (PMC5581442; doi:10.1186/s12885-017-3607-8)
Supplement: Supplementary file 2 — Raw data. All data generated or analyzed during this study. (XLS 90 kb) [file 12885_2017_3607_MOESM2_ESM.xls]

## Sheet: Raw data
Sujets	Time (0/3/6/12)	Time since diagnosis (days)	Gender	Age	Education level	Cancer site	Carcinoma staging	Kind of cancer	Charslon	Cognitive level (MMSE)	Surgery	Chemotherapy	Radiotherapy	Hormonotherapy	Other therapy	Self-perception of aging (AAQ)	Self-perception of cancer (SIS)	Summary score EORTC QLQ C 30- total	Summary physical score EORTC QLQ C-30	Summary mental score EORTC QLQ C-30
ALBNI	0	9	0	76	1	3	0	0	3	30	0	0	0	0	0	79	87	72.3077	72.3333	58.3333
ALBNI	3	141	0	76	1	3	0	0	3	30	1	1	0	0	0	66	77	39.2308	46	25
ALBNI	6	230	0	76	1	3	0	0	3	30	0	0	0	0	0	63	80	62.9915	53.5556	100
ALBNI	12	419	0	77	1	3	0	0	3	30	0	0	0	0	0	83	88	81.2821	80.6667	75
ANDMI	0	32	0	70	0	3	0	0	1	29	1	0	0	0	0	84	89	72.906	66.4444	91.6667
ANDMI	3	117	0	70	0	3	0	0	1	29	0	0	0	0	0	83	89	59.8718	62	45.8333
ANDMI	6	200	0	70	0	3	0	0	1	29	0	0	0	0	0	75	85	67.7778	63.1111	75
ANDMI	12	385	0	71	0	3	0	0	1	29	0	0	0	0	0	83	88	76.2393	74.1111	91.6667
ANN1	0	18	0	80	1	1	0	0	1	30	1	0	0	0	0	97	93	84.4444	81.4444	91.6667
ANTJE	0	34	0	79	0	1	0	1	2	25	0	0	0	0	0	85	67	78.5897	76.3333	95.8333
ANTJE	3	117	0	80	0	1	0	1	2	25	0	1	0	0	0	83	76	84.5299	79.8889	100
ANTJE	6	180	0	80	0	1	0	1	2	25	0	1	0	0	0	82	76	65.1282	68	83.3333
ANTJE	12	390	0	80	0	1	0	1	2	25	0	1	0	0	0	76	61	87.9915	90.2222	87.5
ASSMA	0	20	0	68	0	3	0	0	0	26	1	0	0	0	0	76	73	94.4872	98.6667	70.8333
BARYV	0	35	0	75	0	1	0	1	1	28	1	0	0	0	0	78	77	84.7863	83.5556	83.3333
BARYV	3	118	0	76	0	1	0	1	1	28	0	0	0	1	0	72	76	70.4274	71.5556	58.3333
BATGE	0	8	0	85	0	4	0	0	1	24	0	0	0	0	0	87	78	78.2906	73.4444	91.6667
BATGE	3	99	0	85	0	4	0	0	1	24	0	0	0	0	0	86	88	74.5299	70.2222	83.3333
BEAJO	0	25	0	75	0	1	0	0	1	26	1	0	0	0	0	58	57.5	52.3077	58	0
BEAJO	3	115	0	75	0	1	0	0	1	26	0	1	0	0	0	52	63	44.1026	47.3333	8.33333
BLIMA	0	54	0	67	0	3	0	0	1	26	0	0	0	0	0	101	82	92.2222	96.5556	66.6667
BLIMA	3	153	0	68	0	3	0	0	1	26	1	0	1	0	0	92	92	91.7094	90.8889	91.6667
BLIMA	6	241	0	68	0	3	0	0	1	26	0	0	1	0	0	94	89	91.1966	93.5556	75
BLIMA	12	419	0	68	0	3	0	0	1	26	0	0	0	0	0	88	94	86.2393	88.7778	66.6667
BOESI	0	14	0	65	0	1	0	0	1	29	0	0	0	0	0	96	73.5	85.812	84.8889	83.3333
BOESI	3	98	0	65	0	1	0	0	1	29	1	1	0	0	0	82	70	65.5983	57.7778	87.5
BOESI	6	201	0	66	0	1	0	0	1	29	1	1	0	0	0	88	68	72.9915	73.2222	83.3333
BOESI	12	392	0	66	0	1	0	0	1	29	0	1	1	0	0	93	78	74.7863	72.2222	75
BONFE	0	88	0	73	0	3	0	0	2	30	0	0	0	0	0	74	84	47.3077	42.3333	45.8333
BONFE	3	155	0	73	0	3	0	0	2	30	1	1	0	0	0	71	74	78.8462	76.6667	95.8333
BONFE	6	252	0	74	0	3	0	0	2	30	0	0	1	0	0	78	84	64.4872	58	79.1667
BONFE	12	433	0	74	0	3	0	0	2	30	0	0	0	0	0	74	83	83.9744	80	95.8333
BORCL	0	20	0	83	0	1	0	1	3	29	1	0	0	0	0	71	83	69.8291	69.1111	66.6667
BOUJA	0	38	0	73	0	3	0	0	0	26	0	1	0	0	0	86	75	65.2137	68.1111	50
BOUJA	3	201	0	74	0	3	0	0	0	26	1	1	0	0	0	85	87	78.1624	77.4444	70.8333
BOUJA	6	292	0	74	0	3	0	0	0	26	0	0	0	0	0	95	89	80.5128	76.3333	91.6667
BOUJA	12	480	0	74	0	3	0	0	0	26	0	0	0	0	0	76	95	83.7607	80.5556	91.6667
BOULO	0	7	0	87	0	1	0	0	1	23	0	0	0	0	0	69	79	76.6667	71.3333	91.6667
BOVMA	0	13	0	68	0	1	0	0	6	28	0	0	0	0	0	83	69	84.7863	80.2222	100
BREMA	0	17	1	76	0	2	1	0	2	23	0	0	0	0	0	100	71	86.6667	92.6667	50
BREMA	3	122	1	76	0	2	1	0	2	23	0	1	0	0	0	100	85	98.7179	100	91.6667
BREMA	6	229	1	77	0	2	1	0	2	23	0	1	0	0	0	105	88	95.2991	95.5556	91.6667
BREMA	12	412	1	77	0	2	1	0	2	23	0	1	0	0	0	94	50	83.9744	86.6667	62.5
CHADE	0	17	0	75	1	3	0	0	3	28	1	0	0	0	0	94	90	77.1368	72.7778	87.5
CHADE	3	105	0	75	1	3	0	0	3	28	0	0	1	0	0	95	91	64.3162	56.1111	87.5
CHADE	6	230	0	76	1	3	0	0	3	28	0	0	1	0	0	90	93	75.8547	74.4444	70.8333
CHADE	12	408	0	76	1	3	0	0	3	28	0	0	0	0	0	92	91	73.2479	68.5556	83.3333
CHAER	0	14	1	84	0	2	0	0	2	28	0	0	0	0	0	78	69.5	94.7863	94.8889	91.6667
CHAER	3	119	1	84	0	2	0	0	2	28	0	1	1	0	0	86	70	87.2222	87.5556	79.1667
CHAGI	0	30	0	83	0	1	0	0	1	27	0	0	0	0	0	105	91	88.0342	87.7778	83.3333
CHAGI	3	112	0	83	0	1	0	0	1	27	1	0	0	0	0	104	88	70.7692	67	75
CHAGI	6	197	0	83	0	1	0	0	1	27	0	0	0	0	0	111	88	73.547	68.1111	87.5
CHAGI	12	364	0	84	0	1	0	0	1	27	0	0	0	0	0	106	94	85	83	87.5
CHALA	0	96	0	83	0	3	0	0	0	26	1	0	0	0	0	97	88	93.1624	91.1111	100
COLRO	0	52	0	66	1	1	0	0	1	30	1	0	0	0	0	75	93	96.0256	95.6667	95.8333
COLRO	3	154	0	66	1	1	0	0	1	30	0	0	1	0	1	71	94	85.7692	84	87.5
COLRO	6	251	0	66	1	1	0	0	1	30	0	0	0	0	0	69	96	96.9231	96	100
COLRO	12	430	0	67	1	1	0	0	1	30	0	0	0	1	0	86	96	95.7692	95.3333	95.8333
DEJLI	0	37	0	73	0	3	0	0	1	25	0	1	0	0	0	100	93	88.4615	85	100
DEJLI	3	128	0	73	0	3	0	0	1	25	1	1	0	0	0	110	92	79.2735	73.8889	95.8333
DEJLI	6	235	0	73	0	3	0	0	1	25	0	1	0	0	0	96	92	81.6239	79.4444	83.3333
DEJLI	12	410	0	74	0	3	0	0	1	25	0	0	0	0	0	103	94	91.8803	91.1111	91.6667
DERGI	0	11	0	68	0	3	0	0	1	30	1	0	0	0	0	94	90	86.5385	90	62.5
DERGI	3	103	0	68	0	3	0	0	1	30	0	1	0	0	0	87	85	77.4359	85.6667	25
DERGI	6	197	0	69	0	3	0	0	1	30	0	1	1	1	0	94	90	84.4017	82.2222	87.5
DERGI	12	381	0	69	0	3	0	0	1	30	0	0	1	1	0	80	88	82.5214	86.4444	54.1667
DESNI	0	34	0	70	0	1	1	0	0	29	0	0	0	0	0	82	82.5	92.735	95.5556	75
DESNI	3	143	0	70	0	1	1	0	0	29	1	1	0	1	0	86	91	72.2222	78.8889	50
DESNI	6	254	0	70	0	1	1	0	0	29	1	1	0	1	0	87	83	68.6752	66.7778	62.5
DESNI	12	428	0	71	0	1	1	0	0	29	0	0	1	1	0	75	85	87.1795	95	41.6667
DETMA	0	9	0	75	1	3	0	0	0	29	1	0	0	0	0	104	92	75.9829	77.1111	58.3333
DETMA	3	94	0	75	1	3	0	0	0	29	0	1	0	0	0	101	77	80.4701	83.7778	70.8333
DETMA	6	191	0	75	1	3	0	0	0	29	0	1	0	0	0	93	83	74.9145	74.8889	79.1667
DETMA	12	364	0	76	1	3	0	0	0	29	0	0	0	0	0	101	91	86.9658	87.2222	79.1667
DICLI	0	65	0	66	0	1	0	0	4	27	1	0	0	0	0	114	86	96.8376	97.5556	91.6667
DICLI	3	156	0	67	0	1	0	0	4	27	0	1	0	0	0	102	69	56.6667	58.6667	41.6667
DICLI	6	246	0	67	0	1	0	0	4	27	1	1	0	1	0	100	73	40.4701	31.7778	54.1667
DICLI	12	431	0	67	0	1	0	0	4	27	0	1	0	1	0	95	82	62.6496	54.7778	91.6667
DIDRO	0	13	0	74	0	3	0	0	1	27	0	0	0	0	0	88	77	68.3333	68	70.8333
DIDRO	3	106	0	74	0	3	0	0	1	27	1	1	0	0	0	75	83	23.9744	18.6667	37.5
DOSNI	0	111	0	65	0	3	0	0	0	28	0	1	0	0	0	82	76	45.5128	53.3333	29.1667
DOSNI	3	200	0	66	0	3	0	0	0	28	1	1	0	0	0	84	79	70.6838	66.8889	75
DOSNI	6	287	0	66	0	3	0	0	0	28	0	0	0	0	0	84	81	72.3077	70.6667	66.6667
DOSNI	12	467	0	66	0	3	0	0	0	28	0	0	0	0	0	86	84	66.7949	62.6667	70.8333
DRANI	0		0	78	0		0	0	2	27.6105	1	0	0	0	0	91	91	92.6923	93	87.5
DUBLU	0	29	0	77	0	1	0	0	4	30	0	0	0	0	0	86	74	60	54.6667	83.3333
DUBLU	3	103	0	77	0	1	0	0	4	30	0	0	0	0	1	92	62	66.8376	65.2222	58.3333
DUBLU	6	229	0	77	0	1	0	0	4	30	1	1	0	0	0	74	65	58.5897	55.3333	54.1667
DUBLU	12	378	0	78	0	1	0	0	4	30	0	1	0	0	0	76	73	68.1197	66.8889	91.6667
ELFMO	0	23	0	72	0	2	1	0	9	28	0	1	0	0	0	92	61	59.4444	51.4444	87.5
FAGGE	0	65	1	76	0	2	0	0	2	26	0	0	0	0	0	77	56.5	66.4103	69.6667	50
FAGGE	3	208	1	77	0	2	0	0	2	26	0	1	1	0	0	77	54	36.9231	44.6667	16.6667
GALAN	0	79	1	72	0	2	1	0	2	28	0	0	0	0	0	89	92	74.2735	71.5556	91.6667
GAUDA	0	16	0	70	0	2	0	0	3	29	0	0	0	0	0	91	92	94.8718	96.6667	83.3333
GERAR	0	32	1	65	1	1	0	0	1	30	1	0	0	0	0	87	91	77.0085	73.4444	83.3333
GERAR	3	113	0	65	0	1	0	0	1	30	0	0	1	0	0	68	86	69.4872	65.3333	100
GERAR	6	204	0	65	0	1	0	0	1	30	0	0	1	0	0	80	88	84.359	83	83.3333
GERAR	12	350	0	65	0	1	0	0	1	30	0	0	0	0	0	81	91	83.4188	80.1111	91.6667
GILRO	0	4	0	72	0	2	1	0	3	28	0	0	0	0	0	80	94	90.812	88.8889	95.8333
GLASO	0	22	1	65	0	3	0	1	2	28	0	0	0	0	0	91	92.5	72.8632	65.5556	95.8333
GLASO	3	135	0	65	0	3	0	1	2	28	1	1	0	0	0	89	65	76.1538	74	91.6667
GLASO	6	212	0	66	0	3	0	1	2	28	0	0	0	0	0	95	86	83.2051	84	87.5
GLASO	12	392	0	66	0	3	0	1	2	28	0	1	0	0	1	77	90	79.4017	73.2222	100
GODMA	0	22	0	83	0	2	1	0	0	26	0	0	0	0	0	58	87	35.8974	30	33.3333
GODMA	3	118	0	83	0	2	1	0	0	26	0	1	0	0	0	93	95	66.4103	56.3333	100
GODMA	6	260	0	83	0	2	1	0	0	26	0	1	0	0	0	99	93	77.906	72.1111	95.8333
GODMA	12	443	0	84	0	2	1	0	0	26	0	1	0	0	0	82	88	72.0085	64.4444	95.8333
HARBE	0	78	0	72	0	1	0	1	2	29	0	0	0	0	0	78	55	55.4701	52.1111	50
HARBE	3	175	0	72	0	1	0	1	2	29	0	1	0	0	0	90	58	54.7436	42	95.8333
HARBE	6	256	0	73	0	1	0	1	2	29	0	1	0	0	0	79	52	44.8718	46.6667	58.3333
HARBE	12	433	0	73	0	1	0	1	2	29	0	1	0	0	0	83	68	53.1197	53.2222	79.1667
HEIMA	0	28	0	75	0	3	0	0	5	28	1	0	0	0	0	69	79	61.4103	69	20.8333
HORMA	0	44	0	76	0	1	0	0	5	28	1	0	0	0	0	58	69	30.1282	31.6667	37.5
HORMA	3	144	0	76	0	1	0	0	5	28	0	0	0	0	0	55	66	21.1538	25	12.5
HORMA	6	246	0	77	0	1	0	0	5	28	0	0	0	0	0	51	78	12.1795	10	29.1667
HORMA	12	440	0	77	0	1	0	0	5	28	0	0	0	0	0	47	69	32.6923	38.3333	20.8333
HOUAN	0	72	0	75	0	1	0	0	2	26	1	0	0	0	0	92	79	95.5128	98.3333	87.5
HOUAN	3	175	0	75	1	1	0	0	2	26	0	0	1	0	0	90	73	98.2051	97.6667	100
HOUAN	6	255	0	75	1	1	0	0	2	26	0	0	0	1	0	92	94	92.735	92.2222	91.6667
HOUAN	12	435	0	76	1	1	0	0	2	26	0	0	0	1	0	93	92	97.0513	98.6667	87.5
HUBLE	0	28	0	75	1	2	0	0	2	28	0	0	0	0	0	77	68	88.4188	85.7778	95.8333
HUBLE	3	105	1	75	0	2	0	0	2	28	0	1	1	0	0	86	66	75.3419	73.7778	87.5
HUBLE	6	218	1	75	0	2	0	0	2	28	0	1	1	0	0	80	88	91.2821	88.6667	100
HUBLE	12	392	1	76	0	2	0	0	2	28	0	0	0	0	0	102	87	93.3761	93.8889	95.8333
JACJO	0	15	1	72	0	2	0	0	1	29	0	0	0	0	0	106	94	88.3761	84.8889	100
JACJO	3	108	0	72	0	2	0	0	1	29	0	1	1	0	0	99	87.5	81.3248	78.2222	87.5
JACJO	6	195	0	72	0	2	0	0	1	29	0	0	1	0	0	87	83	73.7179	66.6667	95.8333
JACJO	12	379	0	73	0	2	0	0	1	29	0	1	1	0	0	73	71	68.2906	62.1111	83.3333
JEULU	0	23	0	85	0	1	0	0	6	27	0	0	0	0	0	78	82	77.1795	72	91.6667
JEULU	3	112	0	85	0	1	0	0	6	27	1	0	0	0	0	81	95	77.9915	72.2222	95.8333
JEULU	6	194	0	85	0	1	0	0	6	27	0	0	0	1	0	85	88	83.8462	79	100
JEULU	12	378	0	86	0	1	0	0	6	27	0	0	0	1	0	73	96	85	83	87.5
JOHMI	0	70	0	80	0	3	1	0	3	29	0	1	0	0	0	95	80	62.7778	62.4444	45.8333
JOHMI	3	156	0	80	1	3	1	0	3	29	0	1	0	0	0	91	85	66.0684	69.2222	66.6667
JOHMI	6	259	0	80	1	3	1	0	3	29	0	1	0	0	0	99	72	39.7436	40	41.6667
JOHMI	12	448	0	81	1	3	1	0	3	29	1	1	0	0	0	82	74	42.5641	48.6667	33.3333
JOUGE	0	35	0	69	1	1	0	0	2	29	1	0	0	0	0	97	71	98.7179	100	91.6667
JOUGE	3	126	0	69	0	1	0	0	2	29	0	0	1	1	0	97	75	97.8632	98.8889	91.6667
JOUGE	6	215	0	69	0	1	0	0	2	29	0	0	0	1	0	104	94	98.1197	97.5556	100
JOUGE	12	390	0	70	0	1	0	0	2	29	0	0	0	1	0	113	96	99.4872	99.3333	100
KOBCA	0	15	0	77	0	2	0	1	2	27.6105	0	0	0	0	0	84	86	97.4359	96.6667	100
KOBCA	3	102	0	78	1	2	0	1	2	27.6105	0	0	1	0	0	94	88	94.2308	96.6667	79.1667
KOBCA	6	196	0	78	1	2	0	1	2	27.6105	0	0	1	0	0	71	86	82.0513	81.6667	75
KOBCA	12	387	0	78	1	2	0	1	2	27.6105	0	0	0	0	0	81	89	94.8718	95	91.6667
LAMEL	0	199	0	80	1	1	0	0	4	28	1	0	0	0	0	100	94	76.7094	72.2222	87.5
LAMEL	3	281	0	80	0	1	0	0	4	28	0	0	0	0	0	77	89	86.3675	86.4444	79.1667
LAMEL	6	365	0	80	0	1	0	0	4	28	0	0	0	0	0	81	96	70.6838	70.2222	58.3333
LAMEL	12	548	0	81	0	1	0	0	4	28	0	0	0	0	0	82	94	84.7863	85.2222	75
LARJA	0	28	0	70	0	4	0	0	1	28	0	0	0	0	0	91	80.5	66.9231	63.6667	83.3333
LARJA	3	132	0	70	0	4	0	0	1	28	0	1	0	0	0	94	72	48.3333	42	79.1667
LARJA	6	225	0	71	0	4	0	0	1	28	0	1	0	0	0	99	90	71.0684	63.2222	95.8333
LARJA	12	428	0	71	0	4	0	0	1	28	0	1	0	0	0	91	74	75.0855	68.4444	95.8333
LAVCO	0	16	0	67	0	1	0	0	2	30	1	0	0	0	0	88	81	79.4017	81.5556	58.3333
LAVCO	3	126	0	67	1	1	0	0	2	30	0	0	1	1	0	88	89	86.3675	84.7778	87.5
LAVCO	6	223	0	67	1	1	0	0	2	30	0	0	0	1	0	99	95	86.8803	85.4444	87.5
LAVCO	12	406	0	68	1	1	0	0	2	30	0	0	0	1	0	98	96	85.1709	84.8889	79.1667
LEFLI	0	14	0	67	1	2	1	0	1	22	0	0	0	0	0	84	71	72.0513	68.6667	75
LEFLI	3	96	0	67	0	2	1	0	1	22	0	1	0	0	0	95	71	58.4188	51.7778	70.8333
LEFLI	6	175	0	67	0	2	1	0	1	22	0	1	0	0	0	97	83	57.3077	52	62.5
LEFLI	12	345	0	68	0	2	1	0	1	22	0	0	1	0	0	101	90	58.9744	46.6667	100
LEMSI	0	52	0	72	0	1	0	1	2	27	0	0	0	0	0	68	68	74.1453	75.5556	62.5
LEMSI	3	190	0	72	0	1	0	1	2	27	1	0	0	0	0	82	92	81.4103	78.3333	87.5
LEMSI	6	252	0	72	0	1	0	1	2	27	0	0	0	1	0	80	73	53.0769	55.6667	50
LEMSI	12	427	0	73	0	1	0	1	2	27	0	0	0	1	0	74	91	87.7778	89.1111	75
LEOJO	0	46	0	83	0	4	0	1	1	25	0	0	0	0	0	92	90	84.9573	83.7778	83.3333
LEOJO	3	130	1	84	0	4	0	1	1	25	0	1	0	0	0	71	73	64.5299	72.2222	58.3333
LEOJO	6	242	1	84	0	4	0	1	1	25	0	1	0	0	0	77	82	80.7692	78.3333	83.3333
LEOJO	12	409	1	84	0	4	0	1	1	25	0	1	0	0	0	81	88	71.2393	66.7778	79.1667
LEVHE	0	22	1	69	0	1	0	0	0	29	1	0	0	0	0	112	96	90.3846	90	87.5
LEVHE	3	117	0	69	0	1	0	0	0	29	0	0	1	0	0	100	93	85.0427	85.5556	75
LEVHE	6	229	0	70	0	1	0	0	0	29	0	0	0	1	0	89	87	78.4615	82	58.3333
LEVHE	12	411	0	70	0	1	0	0	0	29	0	0	0	1	0	97	92	81.3248	88.2222	54.1667
LIEEU	0	17	0	82	0	2	0	0	1	30	0	0	0	0	0	85	95	87.3932	84.4444	95.8333
LIEMO	0	92	1	73	0	3	0	0	1	30	1	1	0	0	0	80	81	75.0427	79.2222	75
LIEMO	3	176	0	73	1	3	0	0	1	30	0	1	0	0	0	73	80	79.6154	79.3333	87.5
LIEMO	6	268	0	74	1	3	0	0	1	30	0	0	0	0	0	79	95	86.3675	86.4444	87.5
LIEMO	12	481	0	74	1	3	0	0	1	30	0	0	0	0	0	81	85	92.5214	94.4444	79.1667
MAEMA	0	20	0	82	1	1	0	0	5	28	0	0	0	0	0	45	62.5	45.3846	47.3333	33.3333
MAEMA	3	112	0	83	0	1	0	0	5	28	1	0	0	1	0	39	82	47.8205	51.3333	54.1667
MAEMA	6	200	0	83	0	1	0	0	5	28	0	0	1	0	0	45	67	41.9231	42	37.5
MARCHR	0	14	0	66	0	1	0	0	2	29	1	0	0	0	0	52	95	77.265	73.7778	83.3333
MARCHR	3	106	0	66	0	1	0	0	2	29	0	0	1	1	0	62	92	79.8718	78	79.1667
MARCHR	6	203	0	67	0	1	0	0	2	29	0	0	1	1	0	63	94	71.9231	74.3333	45.8333
MARCHR	12	386	0	67	0	1	0	0	2	29	0	0	0	1	0	72	86	75.5128	74	70.8333
MARMA	0	64	0	69	0	1	0	1	1	29	1	0	0	0	0	90	88	98.0769	100	87.5
MARMA	3	176	0	69	0	1	0	1	1	29	0	0	1	1	0	89	90	96.9658	96.8889	95.8333
MARMA	6	262	0	69	0	1	0	1	1	29	0	0	1	1	0	83	86	97.6923	98.6667	91.6667
MARMA	12	444	0	70	0	1	0	1	1	29	0	0	0	1	0	85	92	97.6496	97.7778	95.8333
MASMA	0	15	0	74	0	1	0	0	3	28	1	0	0	0	0	77	74	83.4188	85.1111	66.6667
MASMA	3	128	0	74	0	1	0	0	3	28	0	0	1	1	0	84	82	78.4615	78.6667	66.6667
MASMA	6	210	0	74	0	1	0	0	3	28	0	0	0	1	0	74	87	77.4786	74.8889	79.1667
MASMA	12	351	0	75	0	1	0	0	3	28	0	0	0	1	0	69	77	78.9744	81	58.3333
MATJE	0	57	0	70	0	3	0	0	1	28	1	0	0	0	0	106	92	73.8462	69.3333	83.3333
MATJE	3	163	0	70	0	3	0	0	1	28	0	1	0	0	0	84	90	81.8376	80.5556	79.1667
MATJE	6	252	0	71	0	3	0	0	1	28	0	1	0	0	0	114	96	97.4359	96.6667	100
MATJE	12	441	0	71	0	3	0	0	1	28	0	0	0	0	0	106	92	97.6496	97.7778	95.8333
MAZMA	0	18	0	68	0	1	0	0	1	22	1	0	0	0	0	74	78	60.1282	54	79.1667
MAZMA	3	109	0	68	0	1	0	0	1	22	0	1	0	0	0	74	65	64.8718	64.3333	66.6667
MAZMA	6	199	0	69	0	1	0	0	1	22	0	1	0	0	0	82	87	62.3932	56.1111	75
MAZMA	12	379	0	69	0	1	0	0	1	22	0	0	1	1	0	81	87	61.6239	53.4444	83.3333
MEYJA	0	21	0	70	0	1	0	0	0	29	1	0	0	0	0	88	76	91.7949	92.6667	83.3333
MEYJA	3	110	0	70	1	1	0	0	0	29	0	0	1	0	0	96	96	88.7607	87.8889	87.5
MEYJA	6	200	0	70	1	1	0	0	0	29	0	0	0	1	0	100	95	98.7179	100	91.6667
MEYJA	12	371	0	71	1	1	0	0	0	29	0	0	0	1	0	100	96	95.5128	96.6667	87.5
MICED	0	33	0	78	1	2	1	0	7	21	0	0	0	0	0	69	96	97.2222	98.8889	87.5
MORAL	0	27	1	72	0	2	1	0	5	27	0	0	0	0	0	85	67.5	72.3077	69	75
MORAL	3	132	1	72	0	2	1	0	5	27	0	1	0	0	0	79	70	65.3846	68.3333	66.6667
MULJO	0	48	1	67	0	1	0	0	1	29	0	0	0	0	0	106	96	98.7179	100	91.6667
MULJO	3	140	0	67	1	1	0	0	1	29	1	0	1	1	0	100	72	98.2906	97.7778	100
MULJO	6	223	0	68	1	1	0	0	1	29	0	0	0	1	0	112	95	98.5043	98.8889	95.8333
MULJO	12	402	0	68	1	1	0	0	1	29	0	0	0	0	0	111	96	100	100	100
NELJA	0	10	0	66	1	2	1	0	0	29	0	0	0	0	0	89	74	51.4103	49.3333	62.5
NINED	0	10	1	88	0	1	0	0	4	25	1	0	0	0	0	87	72	73.5043	67.2222	91.6667
PAQJE	0	40	0	72	0	1	0	0	2	27	0	0	0	0	0	79	95	71.0684	69.8889	62.5
PAQJE	3	137	0	72	0	1	0	0	2	27	1	1	0	0	0	77	89	65.3419	59.1111	87.5
PAQJE	6	221	0	72	0	1	0	0	2	27	0	1	1	1	0	67	84	52.9487	61.3333	20.8333
PAQJE	12	403	0	73	0	1	0	0	2	27	0	1	0	1	0	51	90	75.5983	80.7778	54.1667
PAQMA	0	5	0	73	0	1	0	0	1	28	1	0	0	0	0	96	84	75.8547	71.1111	87.5
PAQMA	3	110	0	73	0	1	0	0	1	28	0	0	1	1	0	87	80	90	93.6667	83.3333
PIOBE	0	25	0	65	0	1	0	0	1	29	1	0	0	0	0	90	90	88.7179	85.3333	100
PIOBE	3	108	0	65	0	1	0	0	1	29	0	0	0	0	0	57	83	65.0855	58.7778	79.1667
PIOBE	6	193	0	65	0	1	0	0	1	29	0	0	0	1	0	89	93	94.0171	92.2222	100
PIOBE	12	375	0	66	0	1	0	0	1	29	0	0	0	0	0	97	87	82.4786	78.8889	91.6667
PIRLI	0	17	0	70	0	2	1	0	3	30	0	0	0	0	0	93	86	85.2564	83.3333	87.5
PIRLI	3	99	0	70	0	2	1	0	3	30	0	1	0	0	0	71	82	77.4786	71.5556	95.8333
PIRLI	6	185	0	70	0	2	1	0	3	30	0	1	0	0	0	71	91	69.188	62.4444	95.8333
POLEM	0	17	0	67	0	2	1	0	2	23	0	0	0	0	0	87	86	78.9744	72.6667	100
POMMA	0	10	1	73	0	1	0	0	2	28	0	0	0	0	0	89	72	87.3504	90.2222	66.6667
POMMA	3	120	0	73	0	1	0	0	2	28	0	1	0	0	0	86	56	55.3846	58.6667	16.6667
POMMA	6	211	0	73	0	1	0	0	2	28	1	1	0	0	0	89	48	79.6154	79.3333	79.1667
POMMA	12	441	0	74	0	1	0	0	2	28	0	0	1	1	0	85	48	76.7949	77.3333	62.5
PONDA	0	64	0	70	0	2	0	0	4	28	0	0	0	0	0	88	69	77.735	76.8889	70.8333
PONDA	3	208	1	70	0	2	0	0	4	28	0	1	1	0	0	84	120	25.641	10	100
PONJE	0	21	1	81	0	1	0	0	1	28	1	0	0	0	0	91	92	70.3419	64.7778	83.3333
PRAIR	0		1	78	0		0	0	2	24	1	0	0	0	0	86	74	75.5983	72.4444	79.1667
PRZMA	0	58	0	83	0	3	1	0	1	28	0	0	0	0	0	46	85	67.094	73.8889	33.3333
PRZMA	3	149	0	83	0	3	1	0	1	28	0	1	0	0	0	56	80	49.8718	60.6667	20.8333
PRZMA	6	238	0	84	0	3	1	0	1	28	0	0	1	0	0		120	47.3077	44	87.5
RENSI	0	12	0	66	0	1	0	0	1	29	1	0	0	0	0	102	93	97.2222	98.8889	87.5
RIBJO	0	19	0	65	0	1	0	1	2	28	0	0	0	0	0	84	97	92.9915	90.8889	100
RIBJO	3	103	0	65	0	1	0	1	2	28	0	1	0	0	0	91	74	77.265	72.1111	100
RIBJO	6	195	0	65	0	1	0	1	2	28	0	1	0	0	0	70	81	83.3761	79.2222	95.8333
RIBJO	12	394	0	66	0	1	0	1	2	28	0	0	1	0	1	62	51	53.5897	54.6667	66.6667
RIFMA	0	7	0	69	0	2	1	0	2	27	0	0	0	0	0	77	96	53.4615	45.3333	70.8333
ROQAN	0	4	0	65	0	2	1	0	1	30	0	0	0	0	0	71	71	55.8974	51	75
ROQAN	3	96	0	65	0	2	0	0	1	30	0	1	0	0	0	76	82	70.2564	68	66.6667
RULMA	0	40	0	78	0	1	0	0	2	21	1	0	0	0	0	73	92	93.0342	93.4444	87.5
SALCH	0		0	80	0		0	0	5	28	1	0	0	0	0	70	66.5	68.8034	69.4444	66.6667
SALMA	0	49	0	73	0	1	0	0	3	25	0	1	0	0	0	70	82	24.8718	19	41.6667
SALMA	3	161	0	74	0	1	0	0	3	25	1	1	0	0	0	72	78	44.359	46	58.3333
SALMA	6	260	0	74	0	1	0	0	3	25	0	1	0	0	0	69	78	52.4359	60.6667	37.5
SCHFR	0	5	0	67	0	4	0	0	3	28	0	0	0	0	0	92	88	61.1538	50.3333	95.8333
SCHFR	3	106	0	67	0	4	0	0	3	28	0	1	0	0	0	62	87	43.0769	34.3333	58.3333
SCHFR	6	225	0	68	0	4	0	0	3	28	0	1	0	0	0	69	75	66.1538	62.6667	83.3333
SCHFR	12	407	0	68	0	4	0	0	3	28	0	0	0	0	0	59	75	79.5726	78.4444	75
STAEL	0	14	0	74	0	1	0	1	3	27	0	0	0	0	0	78	76	92.0085	90.4444	95.8333
STAEL	3	97	0	74	0	1	0	1	3	27	0	0	0	0	1	91	80.5	95.8547	97.1111	87.5
STAEL	6	202	0	75	0	1	0	1	3	27	0	0	0	1	1	90	77.5	93.4188	91.4444	100
STAEL	12	383	0	75	0	1	0	1	3	27	0	1	0	1	0	101	92	88.547	86.7778	91.6667
STAYV	0	511	0	84	0	3	0	1	3	25	0	0	0	0	0	82	69	83.8889	96.5556	62.5
STAYV	3	65	0	85	0	3	0	1	3	25	0	1	0	0	0	74	61	78.5897	84.6667	87.5
STAYV	6	127	0	85	0	3	0	1	3	25	0	1	0	0	0	70	86	86.6667	86	83.3333
STAYV	12	176	0	85	0	3	0	1	3	25	0	0	0	1	0	67	63	82.4359	84.6667	70.8333
TASMA	0	55	0	67	0	1	0	0	0	29	1	0	0	0	0	91	77	95.641	96	91.6667
TASMA	3	139	0	67	1	1	0	0	0	29	0	1	1	1	0	93	74	95.5556	94.2222	100
TASMA	6	229	0	67	1	1	0	0	0	29	0	1	1	1	0	98	91	97.7778	97.1111	100
TASMA	12	410	0	68	1	1	0	0	0	29	0	0	1	1	0	106	95	95.5556	94.2222	100
TONNI	0	44	0	65	1	3	0	0	5	29	1	0	0	0	0	71	71	69.7863	68.2222	79.1667
TONNI	3	149	0	65	0	3	0	0	5	29	0	0	1	0	0	59	90	66.453	60.5556	79.1667
TONNI	6	244	0	65	0	3	0	0	5	29	0	0	0	0	0	77	87	54.5299	52.5556	75
TONNI	12	431	0	66	0	3	0	0	5	29	0	0	0	0	0	59	80	59.8291	64.4444	66.6667
TROCI	0	13	0	69	0	2	1	0	8	26	0	0	0	0	0	68	67	76.1538	79	66.6667
TROCI	3	98	1	69	0	2	1	0	8	26	0	1	0	0	0	80	79	61.1538	60.3333	54.1667
VANJO	0	41	1	77	0	3	0	0	1	27	1	0	0	0	0	104	81	82.4786	85.5556	58.3333
VANMA	0	19	0	69	0	2	0	0	1	25	0	0	0	0	0	77	88	90.2991	89.8889	87.5
VANMA	3	132	0	69	0	2	0	0	1	25	0	1	1	0	0	73	92	71.453	67.8889	83.3333
VANMA	6	222	0	70	0	2	0	0	1	25	0	0	0	0	0	75	88	77.4359	74	83.3333
VANMA	12	403	0	70	0	2	0	0	1	25	0	1	1	0	0	82	90	89.2308	86	100
VANVE	0	25	0	69	0	1	0	0	2	29	1	0	0	0	0	96	88	100	100	100
VANVE	3	132	0	70	1	1	0	0	2	29	0	0	0	0	0	88	68	75.5983	70.7778	87.5
VANVE	6	218	0	70	1	1	0	0	2	29	0	0	0	0	0	94	60	94.1453	93.2222	95.8333
VANVE	12	412	0	70	1	1	0	0	2	29	0	0	0	1	0	83	76	83.5897	78.6667	100
VAYEL	0	25	0	73	1	3	0	0	1	28	1	0	0	0	0	72	79	64.5299	62.2222	58.3333
VERJE	0	81	0	72	1	2	0	0	2	30	0	0	0	0	0	90	90	96.1538	95	100
VERJE	3	199	1	72	1	2	0	0	2	30	1	1	0	0	0	86	93	80.5983	79.7778	83.3333
VERJE	6	289	1	72	1	2	0	0	2	30	0	0	0	0	0	89	92	95.641	94.3333	100
VERJE	12	465	1	73	1	2	0	0	2	30	0	0	0	0	0	83	94	96.0684	94.8889	100
VERMA	0	26	1	65	1	1	0	0	2	30	1	0	0	0	0	95	96	96.0256	95.6667	95.8333
VERMA	3	118	0	65	0	1	0	0	2	30	0	0	1	1	0	68	93	90.8547	93.1111	83.3333
VERMA	6	236	0	66	0	1	0	0	2	30	0	0	1	1	0	85	94	90.4274	90.8889	83.3333
VERMA	12	426	0	66	0	1	0	0	2	30	0	0	0	1	0	80	96	94.359	92.6667	100
WEIMA	0	43	0	65	0	3	1	0	2	22	0	0	0	0	0	98	93	71.3248	68.5556	70.8333
WEIMA	3	140	0	65	0	3	1	0	2	22	0	1	0	0	0	86	93	86.2821	83	95.8333
WEIMA	6	225	0	65	0	3	1	0	2	22	0	0	0	0	0	102	90	74.0171	69.5556	83.3333
WILRO	0	32	0	78	0	4	1	1	4	26	0	0	0	0	0	91	84	81.5385	76	100
ZINNI	0	15	1	69	0	3	1	0	1	26	0	0	0	0	0	93	85	24.2308	20.6667	29.1667
ZINNI	3	105	0	69	0	3	1	0	1	26	0	1	0	0	0	97	84	50.4701	48.1111	37.5
ZINNI	6	193	0	69	0	3	1	0	1	26	1	1	0	0	0	94	87	61.6667	61	45.8333

## Sheet: Codebook
Anamnèse
Gender	0	F
	1	M
Education level		0	< Graduate
		1	Graduate or Univeristy
Cancer site		1	Breast
		2	Lung
		3	Gynecologic
		4	Hematologic
Carcinoma staging		0	Non metastatic
		1	Metastatic
Kind of cancer		0	Initial cancer
		1	Recurrence or progressive
Surgery/chemotherapy/radiotherapy/hormonotherapy/other		0	No treatment
		1	Treatment
